# Supplementary material for: Observations from the Proteomics Bench
Source: Proteomes. 2024 Feb 6;12(1):6. doi: 10.3390/proteomes12010006 (PMC10885119; doi:10.3390/proteomes12010006)
Supplement: Supplementary file 1 [file proteomes-12-00006-s001.zip]

Archive with 1 entries (1 files):
- proteomes-2822180-supplementary.pdf
